# Supplementary material for: Insomnia and Neuroticism in Pakistani Medical Students: A Cross-Sectional Study
Source: Healthcare (Basel). 2025 Oct 31;13(21):2778. doi: 10.3390/healthcare13212778 (PMC12609372; doi:10.3390/healthcare13212778)
Supplement: Supplementary file 1 [file healthcare-13-02778-s001.zip]

Archive with 1 entries (1 files):
- healthcare-3939434-supplementary.pdf
